# Supplementary material for: Factors influencing the implementation of workplace-based health interventions for non-communicable disease prevention: a scoping review
Source: Front Public Health. 2026 Feb 26;14:1750114. doi: 10.3389/fpubh.2026.1750114 (PMC12979459; doi:10.3389/fpubh.2026.1750114)
Supplement: Supplementary file 3 [file Table_2.xlsx]

## Sheet: Supplementary Table2
Supplementary Table 2. Details of the studies included in the scoping review
Author (s)	Year of publication	Country	Study design	Framework (if any)	Study objectives	Study participants* (n)	Industry type	Intervention	Intervention explanation	Implementation setting (size)	Implementation outcome	Evaluation method
Ablah et al.	2019	US	Quan	Workwell Kansas Strategic Framework	To identify successful recruitment strategies, perceived barriers, and perceived facilitators for a comprehensive worksite wellness initiative	43	-	Tobacco cessation, physical activity, and healthy eating	Identified "champions" to lead recruitment efforts in their communities.	Large enterprises	Implementation	Interview
Adams et al.	2017	UK	Quali	RE-AIM framework	To evaluate the implementation of the program at the individual (i.e., employee) and organizational (i.e., workplace) levels.	14	N, P	Physical activity	Assessed engagement of senior management to support the implementation of the Walking Works program and its embedment into the workplace, creation of a program steering group, recruitment of a network of walking champions (one champion for every 25 employees), the expectation that each walking champion would spend five hours per month on the program, the development of a program delivery plan by …	Large enterprises	Adoption, implementation, penetration, and sustainability	Interview
Allen et al.	2015	US	Quali	NA	To identify barriers and facilitators to workplace health promotion among restaurant workers at sit-in restaurants.	28	I	Tobacco cessation, physical activity, and vaccination	Promoted tobacco cessation, physical activity, and influenza vaccination in restaurants.	Not specified	Adoption, implementation, and penetration	Focus group discussion
Bailey et al.	2018	US	Quali	NA	To examine a statewide worksite wellness program, addressing an important gap regarding the facilitators for and barriers to implementing workplace policies that support physical activity.	6	-	Wellness	Stated-wide program that created a culture of wellness at work by providing incentives for walking or cycling to work and access to an indoor exercise facility.	Micro, small, medium-sized and large enterprises	Implementation	Interview
Banwell et al.	2019	Australia	Quali	Cultural economy framework	To describe the processes leading to the adoption of workplace health promotion practices and to illuminate how these are shaped by complex employer-centric requirements regarding productivity, limited resources, and cultural issues to produce specific labor practices.	44	-	Physical activity, healthy eating strategies, and immunization	Based on place strategies’ including providing access to free fruit baskets, kitchens, fridges and eating spaces, removing unhealthy food vending machines, offering a time-in-lieu arrangement to support physical activities, and annual ergonomic check and flu shots.	Small and medium-sized enterprises	Adoption	Interview
Bramante et al.	2017	US	MM	NA	To examine employee and supervisor perspectives on feasibility and acceptability of 10 min instant recess physical activity videos in the workplace.	13	A, C, M, O, P, Q	Physical activity	Introduced instant recess for which participants signed a consent form. Participants were then given the option of choosing one of two Instant Recess breaks: an African dance led by a trained choreographer or a sports-themed break led by a professional athlete. The investigator, employees, and supervisor then participated in the Instant Recess together.	Medium-sized enterprises	Adoption	Survey and Interview
Cameron et al.	2018	Australia	Quali	NA	To conduct process evaluation and evaluate the effectiveness of an entire-workplace/co-production approach to overcome barriers and utilize facilitators.	50	C	Alcohol cessation	Combined an entire-workplace and co-production approach in the intervention development and implementation divided into five phases: 1) gap analysis, 2) development of policy package, 3) implementation of employee awareness program, 4) implementation of supervisor training program, and 5) implementation of referral pathway to access community support.	Medium-sized enterprises	Adoption and sustainability	Survey, interview, observation templates, and project log
Coffeng et al.	2013	Netherland	Quan	Framework of Steckler and Linnan	To gain insight into the context, recruitment, dose delivered, fidelity, reach, dose received, satisfaction, and implementation barriers to a social and physical environmental intervention.	35	K	Physical activity	Implemented environmental interventions including social and physical environments, such as group motivational interviewing by creating “Vitality in Practice” (VIP) zones: (1) VIP Coffee Corner Zone (four elements): the coffee corner was modified by adding a bar table, bar chairs, a large plant, and a giant wall poster visualizing a relaxing environment; (2) VIP Open Office Zone (two elements): t…	Medium-sized enterprises	Implementation	Registration, project group, program records, observation, and questionnaire
Crane et al.	2019	Australia	MM	NA	To evaluate the Get Healthy at Work program, a government-funded WHP initiative to reduce workers’ risk of chronic disease.	9	A, B, D, E, F, G, H, I, K, O, M, L, P, Q, R, S, T	Wellness	Consisted of health education and action plans designed to enable workplaces to incorporate activities and policies with implementation support, program materials, and financial assistance.	Micro, small, medium-sized, and large enterprises	Adoption	Survey, interview, and focus group discussion
Danquah et al.	2020	Denmark	MM	Nielsen & Randa framework	To explore how factors influence implementation and the effect size of the "Take a Stand" sitting time intervention toward office workers.	25	-	Physical activity	Implemented appointment of ambassadors at each office and ensuring management support; environmental changes, e.g. installing high meeting tables; provided a lecture on sedentary behavior and health; organized a workshop aiming at ensuring local adaptation at individual, office, and workplace level by individual and collective goal setting; and convey messages through optional weekly e-mails and …	Not specified	Implementation and penetration	Interview, questionnaires, and accelerometers
Dubuy et al.	2013	Belgium	Quali	RE-AIM	To evaluate the dissemination efforts of the free workplace intervention "Bike to Work: Cyclists are rewarded" in small- and mid-sized companies.	Not specified	-	Exercise	Consisted of three major components: (1) two cycling contests, (2) an online loyalty program based on earning "cycling point," and (3) the dissemination of information.	Small and medium-sized enterprises	Adoption, implementation, and sustainability	Questionnaire
Elling et al.	2020	Sweden	Quan	NA	To examine differences in managers’ organizational alcohol policy knowledge and their inclination to initiate early alcohol interventions across a set of socio-demographic, work-related, and health characteristics.	430	F, H, K	Alcohol cessation	Assessed managers' characteristics related to organizational alcohol policy knowledge and inclination to initiate early alcohol interventions.	Medium-sized and large enterprises	Adoption	Questionnaire
Fitzgerald et al.	2016	Ireland	Quali	Steckler and Linnan's conceptual framework	To define and explore the facilitators of and barriers to the implementation of complex, high-intensity workplace dietary interventions from the perspectives of key workplace stakeholders, participating employees, and research assistants delivering the intervention.	13	I, M, Q	Healthy eating strategies	Implemented nutrition education through monthly group presentations, individual nutrition consultations, and healthy eating booklet as well as environmental modifications such as restriction of fat, saturated fat, sugar, and salt.	Large enterprises	Implementation	Interviews and focus group discussion
Greenberg et al.	2021	Israel	MM	RE-AIM	To train middle managers to design, implement, and evaluate a health promotion intervention in their workplace.	18	O	Healthy eating strategies, physical activity, stress reduction, screening tests, smoking cessation, and health awareness	Included training of middle managers with 16 sessions related to nutrition, physical activity, stress reduction, screening tests, smoking cessation, and raising health awareness interventions.	Medium-sized and large enterprises	Adoption, implementation, and sustainability	Interview
Hadgraft et al.	2016	Australia	Quali	NA	To explore office workers’ perceptions of barriers to reducing sitting time at work and the feasibility of commonly identified strategies.	20	G, M, Q	Physical activity	Implemented strategies for reducing sitting time such as height-adjustable workstations available to employees on request, occupied multiple floors of multi-story buildings, and policy on physical activity.	Small and large enterprises	Adoption, implementation, and penetration	Interview
Hannon et al.	2012a	US	MM	NA	To describe employers’ current workplace health promotion policies and practices, learning whether they offer these to partners, and their readiness and capacity to implement these interventions.	279	C, G, I, P, Q	Wellness	Measured current workplace health promotion policies and programs that are consistent with approaches recommended by the Guide to Community Preventive Services which included providing healthy food, offering a healthy eating or weight management program, providing fitness facilities at the worksite, offering fitness center discounts, offering a physical activity program, having a written tobacco …	Medium-sized and large enterprises	Adoption and implementation	Survey and focus group discussion
Hannon et al.	2012b	US	Quali	NA	To describe workplace health promotion implementation, readiness, and capacity among mid-sized employers in low-wage industries in the US.	34	C, G, I, P, Q	Wellness	Assessed mid-sized employers’ perceptions of workplace health promotion appropriateness based on four themes: health care cost containment strategy, improving morale and productivity, delicate balance between promoting health and being intrusive, and workplace health promotion power to improve health or reduce costs.	Medium-sized and large enterprises	Adoption and implementation	Focus group discussion
Kava et al.	2022	US	Quali	NA	To explore barriers and facilitators affecting the decisions of employers at small worksites to offer tobacco control evidence-based interventions, and to understand employees’ perceptions and attitudes toward tobacco control and cessation.	14	C, P, Q	Smoking cessation	Investigated information on the tobacco control evidence-based interventions at their worksite, including contextual factors that influence implementation with three themes: local environment-shaped tobacco control, tobacco control important but not prioritized, and decision‑making driven by company culture	Small and medium-sized enterprises	Adoption and implementation	Interview
Kava et al.	2018	US	Quali	NA	To describe and compare the smoking policies and cessation activities in small (20–99 employees) and very small (< 20 employees) workplaces.	32	C, G, F, K, L, O	Smoking cessation	Implemented workplace smoking policies (smoking policies and cessation activities).	Micro and small enterprises	Adoption and implementation	Interview
Klasen et al.	2021	Netherland	Quali	NA	To explore potential facilitators or barriers regarding Indicated Prevention Strategy from the perspectives of employers and employees who are acquainted or unacquainted with the strategy.	9	B, C, K, P	Screening	Screened employees and intervened high risk for future long-term sickness absence in which employees at a higher risk were given extensive, one-to-one consultation with an occupational health professional and various conventional treatments, ranging from additional socio medical counseling by the occupational physician to psychotherapy, counseling by a social worker, or specialized or intensified…	Large enterprises	Adoption and implementation	Interview
Laing et al.	2012	US	Quali	NA	To improve small workplaces’ capacity to participate in HealthLinks, increase employers’ implementation of evidence based best workplace health promotion practices in small and low-wage workplaces, and evaluate employers’ attitudes about it after participating in HealthLinks.	23	-	Physical activity, healthy eating strategies, and smoking cessation	Targeted interventions on three modifiable health risk behaviors: physical inactivity, unhealthy eating, and tobacco use.	Small and medium-sized enterprises	Implementation	Survey and questionnaire
Leonard et al.	2022	US	Quan	NA	To examine variations in intervention outcomes in relation to differences in implementation fidelity, defined as both adherence to the protocol and competence of the worksite advocates who deliver the program, and to identify potential factors that could be generalized to higher quality implementation, if applied to worksite health promotion initiatives.	21	C, O, P, Q	Physical activity	Implemented intervention on change in worksite sedentary time, using the active micro accelerometer (for which employees were asked to wear the device for seven consecutive days at baseline, three-, 12-, and 24-months.	Small and medium-sized enterprises	Implementation	Survey and observation
Li et al.	2018	China	MM	NA	To identify individual- and organization-level enablers and barriers to the provision and consumption of healthier foods at worksite canteens in China, and to develop a theoretical framework based on the findings and evidence-based specific and practical intervention strategies.	6	Q	Healthy eating strategies	Outsourced the canteen food service to a staffing management company where employees could sign up for lunch in the mornings, allowing the canteen staff to determine the amount of food that needed to be prepared (Site A); employees could choose one meat dish (out of two offered), one half-meat dish (out of two offered), and two vegetable dishes (out of three or four offered), with a portion of ri…	Medium-sized enterprises	Implementation and sustainability	Interview, focus group discussion, and questionnaire
Lidegaard et al.	2021	Denmark	Quali	NA	To explore the perceptions and readiness of middle managers in a private company that will begin implementing smoke-free work hours.	10	C	Smoking cessation	Intervened smoking cessation policy in the worksite along with free smoking cessation counseling and nicotine patches.	Large enterprises	Adoption	Focus group discussion
Lier et al.	2019	Germany	Quan	NA	To gain insight into the degree of enrolment rates in programs across companies and identify organizational-level factors that are associated with employee participation.	Not specified	C, I, R, O	Physical activity and wellness	Corporate clients access to a flexible physical activity and wellness program.	Medium-sized and large enterprises	Penetration	Questionnaire
Linnan et al.	2019	US	Quan	NA	To provide a nationally representative snapshot of workplace health promotion and protection practices among worksites in the US.	1133	A, B, C, E, G, H, I, J, K, L, M, N, O, P, Q, R, S	Wellness	Introduced “comprehensive” health promotion programs which incorporated all five key elements outlined in Healthy People 2010: (1) health education programs, (2) supportive social and physical work environment, (3) integration of the program into the organization’s structure, (4) linked to related programs such as employee assistance programs, and (5) health screening with appropriate follow-up a…	Small, medium-sized, and large enterprises	Adoption and implementation	Interview and Survey
Mandal et al.	2021	India	MM	NA	To describe the sociodemographic characteristics, tobacco use pattern, level of adherence to the cessation protocol, and tobacco cessation rates of employees enrolled in the Life First cessation program, and to understand the facilitators and challenges faced by the employees for quitting tobacco use and by the counsellors in providing cessation services at workplaces.	5	-	Smoking cessation	Conducted awareness sessions and individual counseling sessions for all the employees to sensitize them about the harms of tobacco use and to encourage the tobacco users to enroll for cessation services.	Medium-sized and large enterprises	Implementation	Interview
Martinsson et al.	2016	Sweden	Quali	NA	To explore and describe the employer perspective regarding the incentives that influence their use of occupational safety and health and workplace health promotion interventions.	19	K	Incentives	Provided incentives to influence an employer’s use of occupational safety and health and workplace health promotion interventions.	Medium-sized and large enterprises	Adoption and implementation	Focus group discussion
Mastenbroek et al.	2022	Germany	Quali	NA	To identify barriers and facilitators from an organizational perspective for the implementation of Dynamic Work.	18	K	Physical activity	Introduced multicomponent intervention, such as components at the environmental (e.g., sit-stand desks, cycling workstations, and office balls), organizational (e.g., face-to-face meeting between an occupational physio-therapist and a department manager), and individual (e.g., self-help program booklets with an action plan and advice for behavior change and activity monitor called the Activator f…	Micro, small, and medium-sized enterprises	Adoption and implementation	Interview
McCardel et al.	2021	US	MM	CFIR framework	To examine the implementation of workplace physical activity and healthy eating policies in 18 locations of a large public health organization.	18	O	Physical activity and healthy eating strategies	Implemented a physical activity policy that allowed employees to take a 30 min break during their workday for physical activity. Employees could visit the on-site gym or participate in programs such as walking groups, and implemented a healthy eating policy requiring healthy foods be provided at events.	Large enterprises	Adoption and implementation	Survey and interview
McLellan et al.	2015	US	Quan	NA	To explore associations between organizational factors (size, sector, leadership support, and organizational capacity) and implementation of occupational safety and health and worksite health promotion programs in smaller businesses.	Not specified	A, B, C, E, G, H, I, J, K, L, M, N, O, P, Q, R, S	Wellness	Implemented employer education, training, and technical assistance focused on the workplace health concepts and principles, and on sustainability by reinforcing key principles and providing more advanced technical assistance.	Micro, small, medium-sized, and large enterprises	Implementation and sustainability	Survey
Mellor et al.	2013	UK	MM	NA	To identify key enablers and challenges in the implementation of a comprehensive approach to the management of employee well-being.	20	O	Wellness	Implemented workplace health promotion initiative combined with health assessment, awareness, and promotion for all employees as well as follow-up solutions for those at highest risk; and offered support and information to managers, staff, and their families on personal and work-related problems.	Large enterprises	Adoption and implementation	Interview and documentary
Montini et al.	2008	US	Quali	NA	To explore the conditions that facilitate or hinder compliance with smoking bans in bars.	70	I	Smoking cessation	Banned smoking in bars.	Large enterprises	Adoption and implementation	Interview
Morris et al.	2019	UK	MM	NA	To explore the acceptability and feasibility of a multi-component workplace intervention targeting increased activity and decreased prolonged sitting in the contact center setting prior to a full-scale effectiveness trial.	6	J	Physical activity	Implemented height-adjustable workstations, emails, education and training sessions, and support from team leaders and a workplace champion.	Large enterprises	Implementation and penetration	Survey and focus group discussions
Nelson et al.	2015	US	Quali	NA	To describe leaders' perceptions of acceptability and feasibility of implementing an integrated approach to worker health that coordinates worksite health promotion and occupational and safety health in small- and medium-sized businesses.	14	C	Wellness	Assessed implementation of occupational safety and health/workplace health promotion programs related to implementation climate for health protection and health promotion, and organization readiness for implementation.	Small and medium-sized enterprises	Adoption and implementation	Interview
Person et al.	2010	US	Quali	NA	To determine barriers that prevent participation in an employee wellness program.	66	P	Wellness	Conducted weekly 30 min classes, taught by a registered dietitian on various nutrition- and health-related topics for 10 weeks.	Large enterprises	Penetration	Interview
Pitts et al.	2016	US	MM	NA	To examine barriers and facilitators of implementation of healthy food service guidelines in federal worksite and hospital cafeterias.	9	Q	Healthy eating strategies	Implemented healthier food service guidelines in hospital and federal worksite cafeterias.	Medium-sized and large enterprises	Adoption and sustainability	Survey and interview
Rantala et al.	2021	Finland	MM	NA	To portray the implementation and feasibility assessment of a 12-month mixed-methods intervention study (StopDia at Work) targeting the environment of 53 diverse worksites.	61	-	Healthy eating strategies and physical activity	Promoted healthy dietary choices and daily physical activity at the workplace, with subtle modifications to the worksite environment, including common working spaces, personal workstations, recreation rooms, stairwells, elevators, and cafeterias.	Medium-sized and large enterprises	Implementation	Survey and interview
Sargent et al.	2018	Australia	Quali	NA	To identify the key barriers and constraints that may operate, using Adam’s (2004) theoretical concept of timescapes, and to develop a more nuanced understanding of time barriers in workplaces implementing workplace health promotion.	21	C, F, G, H, I, K, L, P, Q, R	Healthy lifestyle behavior and healthy environment	Utilized a media advertising campaign to increase awareness of the service, and financial incentives: up to $5000 were offered to support the initiation of new workplace health promotion activities in small and medium enterperises in the region (Australian Government, 2011).	Small and medium-sized enterprises	Implementation and penetration	Interview
Schouw et al.	2018	Africa	Quali	NA	To explore the transformation of the workplace environment at a commercial power plant in South Africa to prevent and manage the risk factors for non-communicable diseases amongst the workforce.	Not specified	D	Healthy eating strategies and wellness	Transformed workplace environment in order to prevent and control the risk factors for non-communicable diseases amongst the workforce.	Large enterprises	Adoption, implementation, and sustainability	Observation
Seaton et al.	2017	Canada	MM	NA	To explore the POWERPLAY program’s acceptability and gather recommendations for program refinement.	4	H	Physical activity, healthy eating strategies, and incentives	Intervened physical activity and healthy eating like on-site launch and recruitment, along with educational materials, workplace incentives, and two six-week friendly competitions (“challenges”).	Not specified	Adoption, implementation, and sustainability	Survey and interview
Sigblad et al.	2020	Sweden	Quali	NA	To examine managers’ perceptions of factors affecting employees’ workplace health promotion uptake and identify possible challenges that managers encounter in their workplace health promotion-related roles.	20	F, G, Q, S	Physical activity	Implemented workplace health promotion strategies such as in-house gyms, monetary allowance (known as “friskvårdsbidrag”) for individual employees to engage in health promoting-activities outside of the workplace, and “wellness hour” (where employees could take 1 h off work per week to engage in health-promoting activities).	Medium-sized and large enterprises	Adoption	Interview
Strickl et al.	2015	US	Quali	NA	To examine worksite culture, environment, and policies that influence healthy eating and physical activity, and barriers that reduce worker participation in workplace health promotion programs.	10	G, Q	Physical activity and healthy eating strategies	Implemented a weight management wellness program, onsite gym, and weight loss programs.	Large enterprises	Implementation and penetration	Interview
Strickl et al.	2019	US	MM	Formal evaluation framework	To evaluate the feasibility of conducting a participatory health promotion program in a retail grocery store using the Healthy Workplace Participatory Program.	Not specified	G	Physical activity and healthy eating strategies	Utilized a Intervention Design and Analysis Scorecard tool to implement and monitor the intervention activities such as improving diet at work, walking challenges with incentives, and a health-focused newsletter.	Medium-sized enterprises	Implementation	Survey and interview
Taylor et al.	2016	Australia	Quan	NA	To identify key intervention points and to provide policy makers with evidence for targeted interventions.	Not specified	O, S	Wellness	Implemented intervention for smoking cessation, alcohol and substance abuse, healthy food policy, physical activity, and mental health and well-being.	Micro, small, medium-sized, and large enterprises	Adoption and implementation	Survey
Tenney et al.	2021	US	Quan	NA	To examine the contribution of Total Worker Health (TWH) advising as an element of an implementation tool that targets TWH adoption by workplaces, Health Links healthy workplace assessments.	200	-	Wellness	Implemented advising sessions and its effect on organizational support, workplace assessment, health policies and programs, safety policies and programs, and engagement.	Small and large enterprises	Adoption and implementation	Questionnaire
Verweij et al.	2012	Netherland	Quali	NA	To identify barriers and facilitators to implementing the draft guideline, and provide recommendations for future implementation of the final guideline into occupational health care in the Netherlands.	7	Q	Physical activity and healthy eating strategies	Formulated the guideline with three sections: (1) prevention at the environmental level (advice for the employer) which described how to assess and intervene on the obesogenic work environment, (2) prevention at the individual level (advice for the employee) which described how occupational physicians can promote physical activity and healthy dietary behavior of employees during five counseling s…	Large enterprises	Adoption and implementation	Interview
Vyth et al.	2011	Netherland	Quan	NA	To explore factors influencing the implementation of the choices logo in worksite cafeterias.	316	I	Healthy eating strategies	Implemented the choices logo assigned to products that qualified the criteria for sodium, added sugar, saturated fatty acids, trans fatty acids, fiber, and energy based on international recommendations by the World Health Organization. Logo products informed healthier food choices within their respective product category.	Large enterprises	Adoption and sustainability	Survey
Warehime et al.	2019	US	Quali	NA	To evaluate the implementation and outcomes of mini-grant supported wellness initiatives targeting physical activity and nutrition.	12	G, K, M, Q	Wellness	Implemented a mini-grant program which involved training worksites on evidence-based physical activity and nutrition strategies, creating an action plan, and providing funds ($250) to help worksites initiate sustainable wellness initiatives.	Large enterprises	Adoption and implementation	Interview
Welch et al.	2020	Australia	MM	RE-AIM	To provide a process evaluation of the trial using the RE-AIM framework, highlight variations across organizations, and consider the implications of the findings for intervention translation.	Not specified	O, S	Exercise	Assigned activities to participants for 1 h per week for 12 weeks (the intervention period). The ergonomics intervention and exercise training group received strength training for 20 min, three days each week (one supervised, two unsupervised) for 12 weeks, whereas the ergonomics intervention and health promotion group received a 1 h facilitated health promotion information session each week for …	Medium-sized and large enterprises	Adoption, implementation, and sustainability	Physical measurement, survey, and interview
Wipfli et al.	2018	US	Quali	NA	To explore corporations’ and stakeholders’ views, attitudes and expectations in relation to health, wellness, and cancer prevention in two middle income countries, and to determine options for health professionals to advance their approach to workplace wellness programming globally, including identifying return-on-investment incentives for corporations to implement wellness programming.	20	C, O, J, K, P, Q	Tobacco cessation, physical activity, wellness	Implemented health programming initiatives related to tobacco cessation, physical activity, nutrition, and disaster detection and management.	Medium-sized and large enterprises	Adoption	Interview
Wyatt et al.	2015	UK	Quali	NA	To understand how the conditions for a successful healthy workplace program can be created and to explore the relevance of these findings for developing such a program in an National Health Service Hospital Trust.	14	I, J	Wellness	Implemented health and safety policies.	Medium-sized and large enterprises	Implementation	Interview
Zou et al.	2019	China	Quali	NA	To identify aids and barriers to implementing a comprehensive pilot intervention to reduce smoking among migrant workers in factories in China.	10	C	Smoking cessation	Delivered group counseling to 6–8 members and made plans for smoking cessation and follow-up. Supplementary interventions were delivered to support smoking cessation, such as the use of a local social media (WeChat), delivery of open lectures, distribution of self-help materials (leaflets and booklets), and the display of educational posters.	Large enterprises	Implementation	Interview
