# Supplementary material for: Factors influencing the implementation of workplace-based health interventions for non-communicable disease prevention: a scoping review
Source: Front Public Health. 2026 Feb 26;14:1750114. doi: 10.3389/fpubh.2026.1750114 (PMC12979459; doi:10.3389/fpubh.2026.1750114)
Supplement: Supplementary file 4 [file Table_3.xlsx]

## Sheet: facilitators
Supplementary Table 3-1. Facilitators of implementation of WHP interventions across CFIR constructs
Author, year, country	Intervention characteristics								Outer setting				Inner setting														Characteristics of individuals					Process
	Intervention source	Evidence Strength & Quality	Relative advantage	adaptability	triability	complexity	design quality and packaging	cost	Employee needs & resources	cosmopolitan	peer pressure	external policy and incentives	structural characteristics	networks and communication	culture	implementation climate	tension for change	compatibility	relative priority	organizational incentives and rewards	golas and feedbacks	learning climate	readiness for implementation	leadership engagement	available resources	access to knowledge and information	knowledge & beliefs about worksite health promotion	self efficacy	individual stage of change	Individual Identification with Organization	Other Personal Attributes	Planning	Engaging	Opinion leaders	formally appointed internal implementation leaders	champions	external change agents	key stakeholders	innovation participants	executing	reflecting and evaluation
Ablah, E. et al 2019, USA		Positive impact on employee health						Budget allocation				Grant funding																							Position description as wellness staff
Adams, E.J. et al, 2017, UK																									Availability of resources to use	Methods used to communicate
Allen, C. L. et al, 2015, USA														Social exercise
Bailey, M.M. et al, 2018, USA																								Involvement of leaders
Banwell, C. et al, 2019, Australia								Little financial cost or work time loss to the business										‘Place strategies’ (catering with healthy food, healthy snacks and the removal of unhealthy food vending machines) that were not reliant on temporal synchronization across the workforce						Management support and encouragement
Cameron, J. et al, 2018, Australia																									Support with referral pathways	Use of toolbox talks
Crane, M. et al., 2019, Australia	Engagement internally developed		Government delivered program									Financial incentive											Previous experience with WHPs; motivation to adopt the program	Leadership action, senior leadership support			Perception about WHP
Danquah, I.H et al, 2020, Denmark														Collective engagement										Management support							Humour
Dubuy, V. et al, 2013, Belgium																																	Intention of organization to continue
Elling, D. L. et al, 2020, Sweden																								Managaement engatement			Manager's knowledge about the policy (alcohol)
Fitzgerald, S. et al., 2016, Ireland				Flexibility and negotiation	Tailoring of interventions		Sustainability of interventions					Concern with company image:			Workplace culture									Managers’ personal interest and High-level workplace management support		Information at a glance							Fostering employee loyalty					Stakeholder buy-in
Greenberg, K. L. et al, 2021, Israel				Flexibility in problem solving (on implementation )			Comprehensive program (on both implementation and sustainability)																	Management support (on implementation )	Budget allocation (on implementation )							Yearly work-plan (on sustainability)
Hadgraft, N. T. et al, 2016, Australia								Lower cost of standing desks
Hannon, P.A. et al., 2012, USA		Perceived benefits of WHP (factors on adoption)				Perceived feasibility of WHP (factors on adoption)																	General readiness for WHP (factors on adoption)	Employer's capacity to suppport implementation (factors on adoption)
Hannon, P. A. et al, 2012, USA				Programs tailored to the workforce			Turnkey programs and resources																										Employee driven			Management-level cmapions
Kava, C.M. et al, 2018, USA									Receiving resources from outside			Exisitng law												Involvement of director													Supportive system
Kava, C.M. et al, 2022, USA												Collaborating with local agencies and external policies			Worksite culture or mission									Leadership decision making
Klasen, S.H. et al, 2021, Netherland		Positive impact on employee health							Awareness in employees health
Laing, S. S. et al, 2012, USA																																					Assessments and recommendation report by external expertise
Leonard, K.S. et al, 2022, USA															Worksite culture supported breaks																				Interaction with employee, willingness to continue role
Lidegaard, L. P. et al, 2021, Denmark		Benefits of new smoking ban
Lier, L.M. et al, 2019, Germany								Employee co-payment					Firm size											Organizational program support
Mandal, G. et al, 2021, India																	Initial support received from management	Integration with pre-existing programs
Martinsson. C. et al, 2016, Sweden		Proof that the intervention is effective				Easy to perfom and understand interventions; measurable outcomes of the intervention						Laws and regulations									Feedbacks from intervention providers						Employer's knowledge of worker's health and intervention
Mastenbroek. et al, 2022, Germany															Healthy working culture										Financial support										Key role of managers throughout implementation
McCardel, R. E. et al , 2021, USA														Communication about the policies
McLellan, D.L. et al, 2015, USA																									Capacity (defined as having a dedicated budget, staff, and committee)
Mellor. et al, 2013, UK																								Leadership commitment and support	Dedicated resources												Specialist help for managers	Involvement and coordination of stakeholders.
Montini, T. et al, 2008, USA							Authoritative, consistent, coordinated, and uniform enforcement (smoking ban)	Minimal cost of compliance			Compliance with smoking ban in competitiive bars
Morris, A.S. et al, 2019, UK		Use of height-adjustable workstations ( is effective to reduce sitting time)												Weekly emails about the project												Education and training sessions
Nelson, C. C. et al, 2015, USA																Open to making changes in their approach to worker health								Management support
Pitts, S. B. J. et al, 2016, USA						Vendors with appropriate selections								Communication among stakeholders: Communication and buy-in			Comfort foods	Implementationof HHFI commitment elements							Dietetic interns		Agency/ client support						Developing and selling wellness meals				Health conscious consumers
Rantala, E. et. al, 2021, Finland			Perceived reach and effects				Ease of maintenance						Support system					Compatibility with worksite				Characteristics of work	Practical channels for distributing materials	Leadership engagement	Exisitng food supply				Utility to the implementer		Commitment to work	Careful planning
Sargent, G.M. et al, 2018, Australia																				Small, financial incentives
Schouw, D. et al, 2018, Africa													Diverse team members			Group dynamics					Having a clear set of outcomes/goals			Leadership engagement									Fun and easily accessible activities
Seaton, C.L. et. al, 2017, Canada																										Information sharing			Lasting change
Sigblad, F. et al, 2020, Sweden										Effective collaboration														Manager's positive attitude and support for staff initiatives												Involvement of employees in the same organization who volunteer to disseminate information about WHP offers
Strickland, J. et al, 2015, USA																								Motivated appointed representatives
Strickland, J. R. et al, 2019, USA																											Team's interest in health and improving their store
Tenney, L. et al, 2021, Australia																																					One-on-one advising to the representative from the businesses by the expert
Verweij , L.M. et. al, 2012, Netherland			Provided guidelines	Compatiblility with organization														Compatible with societal developments							Cost of implementation					Perceived responsibility
Vyth, E. L. et al, 2011, Netherland		Result demonstrability	Relative advantage															Compatibility
Warehime, S. et al, 2019, USA									Support						Established wellness culture											Awareness and accessibility							Employee interest and involvement
Wipfli, H. et al, 2018, USA		Return on investment (ROI)										Corporate social responsibility (CSR)
Wyatt, K.M. et al, 2015, UK		Mutual benefit for company and employees												Regular updates using multiple channels										Management support and endrosement of participation							Collective sense of ownership for the program		Making the activity fun and non-coercive			Enthusiastic champions
Zou, G. et al, 2019, China																																			Small team leader ledding the intervention

## Sheet: barriers
Supplementary Table 3-2. Barriers to implementation of workplace health promotion interventions across CFIR constructs
Author, year, country	Intervention characteristics								Outer setting				Inner setting														Characteristics of individuals					Process
	Intervention source	Evidence strength and quality	Relative advantage	Adaptability	Triability	Complexity	Design quality and packaging	cost	Employee needs and resources	Cosmopolitan	Peer pressure	External policy and incentives	Structural characteristics	Networks and communication	Culture	Implementation climate	Tension for change	Compatibility	Relative priority	Organizational incentives and rewards	Goals and feedback	Learning climate	Implementation readiness	Leadership engagement	Available resources	Access to knowledge and information	Knowledge and beliefs about worksite health promotion	Self-efficacy	Individual stage of change	Individual identification with organization	Other personal attributes	Planning	Engaging	Opinion leaders	Formally appointed internal implementation leaders	Champions	External change agents	Key stakeholders	Innovation participants	Executing	Reflecting and evaluation
Adams et al., 2017, UK								Cost of program implementation											Difficulty in involvement of walking champions					Lack of support from business leadership	Insufficient funding or resources
Allen et al., 2015, USA													High employee turnover		Smoking culture in the workplace			Long workdays and varying schedules
Bailey et al., 2018, USA													Need and resource constraints in small businesses						Intervention was not prioritized in many settings
Banwell et al., 2019, Australia							Difficulties with disconnecting from work	Time cost (barrier to accepting managers)																	Limited time
Bramante et al., 2017, USA											Fear of outside scrutiny (as public entities)		Challenge of finding a room														Employees feeling uncomfortable being active in front of coworkers
Cameron et al., 2018, Australia														Language barriers	Misconception of stakeholders about alcohol
Coffeng et al., 2013, Netherlands						Difficulty using the modified environment													Prioritization of tasks					Lack of support from higher management	Time constraints
Crane et al., 2019, Australia						Difficulty completing the sequential program cycle								Logistical challenges in communicating					Conflict of priority					Lack of engagement in small business	Technical issues										Limited support from service providers
Danquah et al., 2020, Denmark																Influence from non-participants							Concurrent institutional changes (organizational changes with new department structures, new offices, changes in management, and a series of redundancies)	Lack of support and reminders from ambassadors and managers		Lack of information
Dubuy et al., 2013, Belgium																									Lack of time and shortage of staff
Fitzgerald et al., 2016, Ireland													Workplace structures (production work and organizational restructuring)		Workplace culture		Employee resistance to change
Hadgraft et al., 2016, Australia		Perception of a lack of stronger evidence						Cost of standing desks	Challenge of encouraging employees without symptoms
Hannon et al., 2012a, USA									Uncertain of employees' need for workplace health promotion (factors on adoption)															Uncertain of their leaders' commitment for workplace health promotion (factors on adoption)
Hannon et al., 2012b, USA		Little perceived evidence that workplace health promotion improves workers' health											Limited ability to reach all workers		Culture that does not match workplace health promotion										Limited budget and staff time
Kava et al., 2018, USA									Varying interest of participants																		Enforcement		Adherence
Kava et al., 2022, USA																			Relative priority
Klasen et al., 2021, Netherlands		Possible side notes of the intervention (barriers to adoption), insufficient effects due to low frequency of the intervention				Time consuming to implement	Communication issues with the intervention		Possible privacy concerns from employees (barriers to adoption)
Laing et al., 2012, USA																		Lack of time to participate
Li et al., 2018 , China														Lack of communication between employees and canteen managers											Limited canteen budget and lack of resources for food safety, variety, and quality
Lidegaard et al., 2021, Denmark																											Beliefs of managers that smoking is a private matter
Lier et al., 2019, Germany								Employee co-payment					Firm size
Linnan et al., 2019, USA								Cost	Lack of employee interest										Competing business demands						Lack of experienced staff and physical space
Mandal et al., 2021, India													Lack of communication between employees and canteen managers						Lack of time to participate											Hierarchy and social image of employees		Use of the term "counselling"	Interruption in support from management
Martinsson et al., 2016, Sweden				Universal solutions and predefined concepts
Mastenbroek et al., 2022, Germany																			Unavailability of managers					Lack of sufficient information at the beginning								Suboptimal timing between intervention components								Larger group size hindering interaction
McCardel et al , 2021, USA													Firm size					Lack of physical activity breaks on the worksite						Managers' support for the policy and leadership of wellness committees		Absence of supervisors trainings
McLellan et al., 2015, USA																								Lack of leadership support
Mellor et al., 2013, UK														Difficulty communication in a large size organization	Culture prioritizing work over health				Unbalance between a focus on occupational risks and lifestyle risks				Readiness of managers to bring attention to the concept of employees’ well-being				Managers' ability to monitor employees’ health
Montini et al., 2008, USA		Fear of reducing profit by complying with the smoking ban									Competing bars in the area allowed smoking	Minimal sanctions for non-compliance and enforcement was not funded
Morris et al., 2019, UK						Moving equipment from desk (big upheaval)																		Inconsistent team leader support
Nelson et al., 2015, USA								Consideration about the return on personnel and financial investment (factor on adoption)
Person et al., 2010, USA						Location of the classes	Length of classes												Scheduling and timing of the classes						Employee call outs; production schedule behind				Irregular attendance
Pitts et al., 2016, USA				Customer complaints	Inadequate vendor selections	Inadequate vendor selections													Training staff on preparation								Menu labelling can be time consuming and difficult
Rantala et al., 2021, Finland							Intervention requirements						Organizational change	Lack of communication	Working characteristics				Having competing priorities						Physical worksite environment and renovations	Unclear instructions from implementers	Perceived ineffectiveness				Individual characteristics
Sargent et al., 2018, Australia								Cost of implementation																	Time										Availability of appointed leaders
Seaton et al., 2017, Canada						Complicated programs																			Lack of manpower												Not having dieticians
Sigblad et al., 2020, Sweden									Employee's lack of awareness; work life balance				Non-uniform organizational structures												Time and money constraints
Strickland et al., 2019, USA																								Lack of leadership engagement
Strickland et al., 2015, USA								Limited budget	Lack of awareness among employees					Lack of communication										Lack of management commitment	Lack of advertising and budget
Taylor et al., 2016, Australia													Firm size												Lack of funding and time
Verweij et al., 2012, Netherland			Benefits of investment																					Management support
Vyth et al., 2011, Netherland						Complexity in the sense of time		Voluntariness
Warehime et al., 2019, USA													Worksite characteristics		Culture										Environment
Welch et al., 2020, Australia													Session scheduling											Leadership engagement	Lack of meeting space
Wipfli et al., 2018, USA															Health culture and role of government										Program cost and limited staff resources	Employees' awareness about health and disease prevention including low literacy and health education							Employee participation
Wyatt et al., 2015, UK														Use of one or two ways of communicating activities and events
Zou et al., 2019, China															Social norms and culture about smoking									Limited engagement of team leader due to busy work patterns						Limited power of team-leader (intervention provider)
